# Supplementary material for: Deep Learning‐Based Classification of Histone–DNA Interactions Using Drying Droplet Patterns
Source: Small Sci. 2024 Aug 10;4(11):2400252. doi: 10.1002/smsc.202400252 (PMC11935254; doi:10.1002/smsc.202400252)
Supplement: Supplementary file 1 — Supplementary Material [file SMSC-4-2400252-s001.zip]

Archive with 2 entries (2 files):
- smsc.202400252-sup-0001-suppdata-S1_1.pdf
- smsc.202400252-sup-0002-suppdata-S2.mp4
